# Supplementary material for: Plant-based dietary patterns are associated with lower body weight, BMI and waist circumference in older Australian women
Source: Public Health Nutr. 2021 Sep 6;25(1):18–31. doi: 10.1017/S1368980021003852 (PMC8825973; doi:10.1017/S1368980021003852)
Supplement: Supplementary file 1 [file S1368980021003852sup.zip]

Archive with 2 entries (2 files):
- S1368980021003852sup001.docx
- S1368980021003852sup002.docx
